# Supplementary material for: Development and optimization of human T-cell leukemia virus-specific antibody-dependent cell-mediated cytotoxicity (ADCC) assay directed to the envelope protein
Source: J Virol. 2025 Mar 28;99(5):e02268-24. doi: 10.1128/jvi.02268-24 (PMC12090781; doi:10.1128/jvi.02268-24)
Supplement: Table S1 — ADCC activity and cell populations from a longitudinal study of HTLV-1A or HTLV-1A/C infected rhesus macaques. [file jvi.02268-24-s0003.xlsx]

## Sheet: Table S1
Table S1. ADCC activity and cell populations from a longitudinal study of HTLV-1A or HTLV-1A/C infected rhesus macaques.
Animal ID*	Treatment Prior to Virus Exposure	Virus	Time	ADCC Killing Activity	ADCC Antibody Titer	p24Gag Antibody Titer	CD8+ Absolute Count	CD8+ Frequency	Memory CD8+ Frequency	Naïve CD8+ Frequency	CD4+ Absolute Count	CD4+ Frequency	Memory CD4+ Frequency	Naïve CD4+ Frequency	Monocyte Frequency	Classical Monocyte Frequency	Intermediate Monocyte Frequency	Non-classical Monocyte Frequency	NKG2a+ Frequency	CD20+ Absolute Count	Lymphocyte Absolute Count
TKM	No_depletion	HTLV-1ACoI-L	Baseline	ND	ND	1	536	23.4	17.1	6.28	1070	33.6	19.7	14	14.2	11.7	1.34	0.51	6.07	1592	2541
TKM	No_depletion	HTLV-1ACoI-L	Week_05	21.6938	10000000	1	1455	27	15.8	11.1	1976	35.3	15.8	19.7	7.96	6.04	0.43	0.24	6.69	1054	4698
TKM	No_depletion	HTLV-1ACoI-L	Week_12	24.7534	10000000	10	851	21.8	17.8	3.9	1498	18.8	13.9	4.85	7.27	6.24	0.37	0.18	8.42	1443	3599
TKM	No_depletion	HTLV-1ACoI-L	Week_21	26.6634	10000000	10	893.394	21.7	13.8	7.86	1307.22	21.2	11.7	9.54	10.8	9.53	0.35	0.37	8.35	1321.78	3599
TIT	No_depletion	HTLV-1ACoI-L	Baseline	ND	ND	1	754	30.1	27.6	2.45	1259	20.2	12.9	7.31	17	15.2	0.34	0.93	8.84	1572	3105
TIT	No_depletion	HTLV-1ACoI-L	Week_05	25.6312	1000000	1	971	23.9	17.9	6.18	1274	32	14.6	17.6	7.31	5.7	0.13	0.26	7.12	1530	3500
TIT	No_depletion	HTLV-1ACoI-L	Week_12	28.3499	10000000	10	1128	23.7	21.8	1.81	1454	26	14.5	11.5	17	15	0.37	0.75	8.45	1675	4012
TIT	No_depletion	HTLV-1ACoI-L	Week_21	28.1194	10000000	100	944.146	25.5	21	4.52	1310.17	31.8	15.9	15.9	50.6	7.84	0.12	0.53	6.6	1561.08	3498
DGM9	No_depletion	HTLV-1ACoI-L	Baseline	ND	ND	1	480	27.9	22.7	5.11	921	35.6	18.7	10.8	9.14	6.6	0.62	1.32	6.61	1275	2542
DGM9	No_depletion	HTLV-1ACoI-L	Week_05	24.9523	10000	1	628	18.4	11.2	7.16	1171	33.3	13.4	19.8	15.7	13.5	0.28	0.51	3.79	1419	2370
DGM9	No_depletion	HTLV-1ACoI-L	Week_12	25.7864	10000	1	697	20.2	18.1	1.93	1100	24.9	16.5	8.41	14.7	9.93	1.17	2.98	6.07	1207	3002
DGM9	No_depletion	HTLV-1ACoI-L	Week_21	24.6885	10000000	1	754.932	21.9	16.7	5.22	1117.96	32.9	15.5	17.4	14.2	10.9	0.97	0.78	4.43	1272.46	2064
16P042	No_depletion	HTLV-1ACoI-L	Baseline	ND	ND	1	330	25.3	21.3	3.92	515	26.6	13.8	12.8	16.1	13.9	0.3	0.47	11.3	3624	1292
16P042	No_depletion	HTLV-1ACoI-L	Week_05	22.9246	100	1	547	24.1	15.7	8.68	848	36.4	15.3	21.3	9.59	7.9	0.47	0.17	7.49	2975	1950
16P042	No_depletion	HTLV-1ACoI-L	Week_12	22.6625	100	1	538	20.4	17.7	2.61	825	25.3	15.2	10.2	11.6	10.1	0.35	0.49	11	1595	2420
16P042	No_depletion	HTLV-1ACoI-L	Week_21	23.9453	100	1	536.172	19.2	13.7	5.48	823.734	28.1	14.3	13.7	11.2	9.77	0.45	0.21	7.54	1071.14	2112
TMN	Triple_depletion	HTLV-1ACoI-L	Baseline	ND	ND	1	1562	33.5	23.5	9.81	1703	22.5	11.4	11.1	14.1	12.2	0.098	1.13	8.35	1130	4410
TMN	Triple_depletion	HTLV-1ACoI-L	Week_05	40.3879	100000	100	236	8.41	6.28	2.13	1086	33.6	20.7	12.8	11.1	9.18	0.063	0.45	6.47	1152	2500
TMN	Triple_depletion	HTLV-1ACoI-L	Week_12	35.4183	100000	100	629	11.4	9.77	1.52	2099	34	20.8	13.5	15.8	14.2	0.22	0.55	9.64	894	4350
TMN	Triple_depletion	HTLV-1ACoI-L	Week_21	35.6523	1000000	100	575.455	13	7.41	5.55	1905.76	43.5	14.6	28.9	7	5.76	0.17	0.5	7.33	1158.46	2394
DG8Z	Triple_depletion	HTLV-1ACoI-L	Baseline	ND	ND	1	758	22.9	18.3	4.6	1061	26.8	17.7	8.94	9.92	8.47	0.36	0.51	16.7	1435	2444
DG8Z	Triple_depletion	HTLV-1ACoI-L	Week_05	25.8021	1000	10000	0	0.021	0.01	0.01	1611	50.8	38.3	12.8	13.4	9.29	0.29	1.17	0.044	1132	3168
DG8Z	Triple_depletion	HTLV-1ACoI-L	Week_12	21.6209	1000	10000	232	3.81	3.54	0.26	1683	34	28.4	5.64	20.8	18.7	0.21	0.8	7.9	1077	3553
DG8Z	Triple_depletion	HTLV-1ACoI-L	Week_21	24.5359	1000000	1000	252.093	6.89	4.68	2.21	1441.88	46.3	29.6	16.7	6.74	5.2	0.13	0.5	6.86	1641	2726
DGX3	Triple_depletion	HTLV-1ACoI-L	Baseline	ND	ND	1	724	23.1	17.4	5.72	1185	31.1	18.5	12.5	9.95	7.97	0.29	1.12	5.84	863	3139
DGX3	Triple_depletion	HTLV-1ACoI-L	Week_05	30.3338	10000000	100	188	4.76	4.42	0.34	1099	32.1	19.3	12.8	9.48	7.7	0.048	0.23	6.14	730	2512
DGX3	Triple_depletion	HTLV-1ACoI-L	Week_12	28.1679	10000000	100	329	6.76	6.37	0.34	1712	34	24.5	9.5	9.74	7.42	0.32	1.25	17.2	839	4142
DGX3	Triple_depletion	HTLV-1ACoI-L	Week_21	29.8447	10000000	10	255.04	8.16	7.66	0.5	873.949	28.9	18.9	10.2	8.26	6.23	0.12	0.85	15.9	1026.06	3234
DG8i	Triple_depletion	HTLV-1ACoI-L	Baseline	ND	ND	1	896	18.8	13.4	5.2	1270	26.7	16.8	9.82	15.2	12.6	0.94	1.24	20.4	1829	3399
DG8i	Triple_depletion	HTLV-1ACoI-L	Week_05	25.5765	10000000	10	330	4.35	3.72	0.62	1647	32.6	25	7.8	4.9	2.46	0.21	1.11	26	1153	4465
DG8i	Triple_depletion	HTLV-1ACoI-L	Week_12	23.8486	10000000	10	371	5.79	5.46	0.32	1798	29.4	24.6	4.8	13.9	11.5	0.46	0.94	26.6	1072	4233
DG8i	Triple_depletion	HTLV-1ACoI-L	Week_21	25.6839	10000000	10	344.799	7.62	6.13	1.49	1695.5	37	24.6	12.4	13.2	11.1	0.59	0.67	17.3	1232.66	2400
15P044	Triple_depletion	HTLV-1A_WT	Baseline	ND	ND	1	516	20.9	20	0.91	428	19.5	16.1	3.26	23.9	20.9	0.64	0.24	12.2	4783	1817
15P044	Triple_depletion	HTLV-1A_WT	Week_05	23.7088	1000000	100	222	2.59	2.46	0.13	848	28.2	26.4	1.69	20.8	17.4	0.91	0.81	7.74	1990	2232
15P044	Triple_depletion	HTLV-1A_WT	Week_12	23.574	1000000	200	197	4.41	4.34	0.05	550	23.2	21.1	2.17	27.5	23.9	0.61	0.98	15.3	3287	1659
15P044	Triple_depletion	HTLV-1A_WT	Week_21	23.4788	10000000	100	393	8.2	8.12	0.061	973	26	21.9	3.9	19.1	17.5	0.48	0.38	17.3	3620	2324
18C266	Triple_depletion	HTLV-1A_WT	Baseline	ND	ND	1	1300	33.5	20.9	12.4	1175	31.9	13.8	18	8.88	7.57	1.23	0.11	8	3017	3388
18C266	Triple_depletion	HTLV-1A_WT	Week_05	25.0741	1000000	100	781	8.22	7.93	0.29	2903	37.9	30.9	6.9	11.8	9.75	0.16	0.96	10.9	1293	5405
18C266	Triple_depletion	HTLV-1A_WT	Week_12	24.218	1000000	200	515	13.7	13.4	0.33	1340	30.7	20.5	10.2	8.63	7.28	0.19	0.4	18.7	1826	3432
18C266	Triple_depletion	HTLV-1A_WT	Week_21	28.324	10000000	100	2344	23.9	22.5	1.3	3524	33	18.9	13.8	5.62	4.56	0.17	0.51	10.2	1177	7680
17P008	Triple_depletion	HTLV-1A_WT	Baseline	ND	ND	1	534	15.6	11.9	3.57	1265	37.4	13.6	23.6	20.2	17.6	0.47	0.36	3.58	1624	3120
17P008	Triple_depletion	HTLV-1A_WT	Week_05	22.2027	100	1000	228	2.73	2.67	0.054	1111	25.9	15	10.8	21.5	18.6	0.32	1.19	6.04	804	3000
17P008	Triple_depletion	HTLV-1A_WT	Week_12	25.7809	1000000	200	196	6.31	6.22	0.089	1012	28.3	15.9	12.5	19.3	15.4	0.4	2.36	12.2	1093	2760
17P008	Triple_depletion	HTLV-1A_WT	Week_21	24.507	10000000	100	393	6.27	6.03	0.2	2187	38.8	15	23.6	17	13.5	0.9	1.75	8.39	984	3825
17P062	Triple_depletion	HTLV-1A_WT	Baseline	ND	ND	1	594	15	12.1	2.73	1014	24.5	13.5	10.8	19.2	16.9	0.38	0.14	10.5	1458	3100
17P062	Triple_depletion	HTLV-1A_WT	Week_05	24.0794	10000	1000	3	0	0	0	1035	24.4	18.5	5.88	28	25.1	0.26	0.56	0.01	747	2990
17P062	Triple_depletion	HTLV-1A_WT	Week_12	22.6751	100000	1000	133	2.82	2.77	0.047	754	20.1	13.9	6.21	29.4	26.1	0.53	0.45	17	1250	2445
17P062	Triple_depletion	HTLV-1A_WT	Week_21	23.9318	100000	100	184	3.78	3.4	0.33	1177	31.4	20.9	10.2	17.2	14.3	0.39	0.99	17.3	1275	2788
17P039	Triple_depletion	HTLV-1A_WT	Baseline	ND	ND	1	555	18.2	14.3	3.69	1297	35.2	19.2	15.8	10.8	10.1	0.45	0.36	4.4	1512	3192
17P039	Triple_depletion	HTLV-1A_WT	Week_05	23.6065	100000	1000	128	1.56	1.54	0.028	1459	41.5	29.2	12.1	15.7	14	0.11	0.4	5.48	1275	3192
17P039	Triple_depletion	HTLV-1A_WT	Week_12	22.8557	100000	200	111	2.47	2.38	0.086	1006	37.7	26.3	11.4	17.9	14.2	0.16	0.75	9.51	1503	2346
17P039	Triple_depletion	HTLV-1A_WT	Week_21	23.1595	100000	100	298	4.58	4.28	0.28	2412	54.7	37.8	16.5	8.47	6.62	0.21	0.46	6.91	1516	3402
*Animals listed are from a previous study (Gutowska et al. 2024) or reported here.
ND=not determined
NA=below detection
