# Supplementary material for: Development and optimization of human T-cell leukemia virus-specific antibody-dependent cell-mediated cytotoxicity (ADCC) assay directed to the envelope protein
Source: J Virol. 2025 Mar 28;99(5):e02268-24. doi: 10.1128/jvi.02268-24 (PMC12090781; doi:10.1128/jvi.02268-24)
Supplement: Table S2 — Cytokine profile from longitudinal study of HTLV-1A or HTLV-1A/C infected rhesus macaques. [file jvi.02268-24-s0004.xlsx]

## Sheet: Table S2
Table S2. Cytokine profile from longitudinal study of HTLV-1A or HTLV-1A/C infected rhesus macaques.
Animal ID*	Treatment Prior to Virus Exposure	Virus	Time	CCL2	CCL3	CCL4	CCL8	CCL11	CCL13	CCL19	CXCL8	CXCL9	CXCL10	CXCL11	CXCL12	IL6	IL7	IL13	IL15	IL17A	IL17C	IL17F	IL18	IL33	TGFA	EGF	VEGFA	HGF	FLT3LG	TNF	TNFSF10	TNFSF12	CSF1	CSF2	CSF3	LTA	OSM	OLR1	MMP1	MMP12	TSLP	IFNG	CCL7	IL1B	IL2	IL4	IL10	IL27
TKM	No_depletion	HTLV-1ACoI-L	Baseline	212.241	1.18212	25.767	0.74738	62.4912	98.9577	27.7849	50.2564	1.03044	30.4558	20.4937	168.528	1.00799	2.89957	0.12054	42.0032	0.03309	NA	1.10632	141.905	0.25306	4.43762	4.9814	113.401	362.299	99.2116	11.8146	49.0787	228.549	65.5041	0.07681	NA	4.04172	0.42233	26.2728	1941.23	84.081	NA	NA	NA	NA	NA	NA	NA	NA
TKM	No_depletion	HTLV-1ACoI-L	Week_05	293.992	1.20603	26.1291	0.99167	54.1718	163.017	31.665	176.429	0.97033	27.9597	371.596	181.94	1.06079	3.94323	1.34672	85.0917	0.06764	NA	1.71184	180.235	0.39734	7.87732	14.5358	124.374	304.46	154.372	14.7867	50.8676	243.958	80.5848	0.15662	0.71944	4.99035	0.96023	78.1832	2733.38	81.4245	NA	NA	NA	NA	NA	NA	NA	NA
TKM	No_depletion	HTLV-1ACoI-L	Week_12	162.737	1.17144	29.0551	2.0118	48.7339	106.603	50.668	694.84	1.26856	33.0652	58.4755	193.224	1.61206	13.1669	0.69573	47.4702	0.03716	0.0417	0.77006	82.1935	0.20669	5.27956	73.4057	113.399	614.193	118.33	10.2235	56.6609	252.281	53.8681	0.08257	NA	4.11533	0.40221	27.2906	1562.76	142.212	0.01043	0.00335	0.12294	0.17668	0.00887	0.01317	NA	0.03564
TKM	No_depletion	HTLV-1ACoI-L	Week_21	NA	NA	NA	NA	NA	NA	NA	NA	NA	NA	NA	NA	NA	NA	NA	NA	NA	NA	NA	NA	NA	NA	NA	NA	NA	NA	NA	NA	NA	NA	NA	NA	NA	NA	NA	NA	NA	NA	NA	NA	NA	NA	NA	NA	NA
TIT	No_depletion	HTLV-1ACoI-L	Baseline	175.289	0.53935	13.2732	0.49824	31.3479	32.1144	20.3625	22.1	0.46648	19.6537	6.84421	18.6673	2.79726	0.053	NA	31.4258	0.12712	0.60759	1.99415	49.0296	0.14252	2.94276	1.50689	81.7802	31.7703	104.527	9.43577	39.0401	127.47	67.4385	0.06	NA	2.13967	0.20713	17.1307	1743.74	70.8057	NA	NA	NA	NA	NA	NA	NA	NA
TIT	No_depletion	HTLV-1ACoI-L	Week_05	159.917	1.08023	22.047	0.57759	23.0793	32.7376	24.54	136.04	1.15995	25.2825	19.9954	25.0125	0.72588	0.32546	4.02468	45.7419	0.01627	NA	1.01399	67.0416	0.43251	6.27417	6.28008	92.6775	73.9077	106.722	12.8025	41.4052	173.015	75.5276	0.00672	NA	2.68054	0.53793	17.9429	986.346	62.7287	NA	NA	NA	NA	NA	NA	NA	NA
TIT	No_depletion	HTLV-1ACoI-L	Week_12	310.105	0.96167	21.0741	1.36824	71.0328	110.837	66.5679	269.188	1.71026	45.7563	43.2312	65.9154	3.01551	0.55216	2.38049	47.43	0.03691	0.89317	0.66278	57.6354	0.24652	4.49488	15.9273	109	204.816	148.015	11.5312	65.969	208.748	81.406	0.17876	0.19934	2.61721	1.40763	44.2878	1598.68	137.591	NA	NA	0.00567	0.23216	0.0069	0.01334	NA	0.03651
TIT	No_depletion	HTLV-1ACoI-L	Week_21	171.575	1.35338	23.5646	1.04236	51.0059	63.9552	112.659	111.81	1.21845	37.5541	22.1487	53.042	1.27314	0.28615	4.32891	41.0485	0.02739	0.58579	2.61771	70.7581	0.26935	5.14861	3.82609	104.024	85.4046	114.129	12.1241	57.7333	185.243	67.3322	0.13035	0.11109	2.20107	0.31831	14.33	1197.4	110.846	NA	NA	0.01316	0.10986	0.0056	0.01119	NA	0.02583
DGM9	No_depletion	HTLV-1ACoI-L	Baseline	153.826	1.38466	25.8897	0.83981	41.8132	28.8468	17.4526	79.2704	1.45459	34.2567	10.8655	32.1173	1.01136	0.80214	0.94247	51.3049	1.0678	5.68116	3.00524	52.3378	0.21988	4.28153	4.28437	102.769	87.6089	101.558	18.7189	62.4275	263.779	72.9668	0.0315	0.53998	4.22154	0.09968	14.4656	812.574	42.3742	NA	NA	NA	NA	NA	NA	NA	NA
DGM9	No_depletion	HTLV-1ACoI-L	Week_05	180.414	1.93863	36.4382	0.99073	31.2305	21.2849	17.3444	151.161	1.34015	21.9885	7.40624	37.4878	5.62081	1.75041	0.38303	54.3916	0.50613	1.61122	2.0227	49.776	0.08347	7.35093	7.9783	96.7456	113.496	101.785	15.8697	49.4833	193.191	64.627	0.1597	NA	4.05921	0.47694	32.516	717.307	30.3741	NA	NA	NA	NA	NA	NA	NA	NA
DGM9	No_depletion	HTLV-1ACoI-L	Week_12	190.902	1.86096	38.7594	1.2384	58.6855	50.2075	53.6061	56.1252	2.96099	86.6285	14.8803	85.6626	2.94616	0.54127	0.23689	53.6919	1.12279	7.45197	2.4334	42.0333	0.0751	5.70815	1.8235	118.855	61.0812	99.1684	15.3547	75.3452	193.576	90.0711	0.08408	NA	3.81438	0.1125	34.8172	751.806	52.2335	0.21791	0.00306	0.02238	0.132	0.00948	0.0126	NA	0.03273
DGM9	No_depletion	HTLV-1ACoI-L	Week_21	NA	NA	NA	NA	NA	NA	NA	NA	NA	NA	NA	NA	NA	NA	NA	NA	NA	NA	NA	NA	NA	NA	NA	NA	NA	NA	NA	NA	NA	NA	NA	NA	NA	NA	NA	NA	NA	NA	NA	NA	NA	NA	NA	NA	NA
16P042	No_depletion	HTLV-1ACoI-L	Baseline	143.955	1.05972	19.0128	0.76812	87.931	41.8451	30.5457	127.639	0.5924	22.1994	8.66883	47.9444	0.40796	1.1558	0.02482	47.549	0.06856	0.11828	1.04887	81.0244	0.14372	3.95267	2.65053	117.263	53.6625	95.8819	8.21161	98.0488	179.312	79.7309	0.03164	2.5804	2.02626	0.07674	14.8908	2863.22	40.193	NA	NA	NA	NA	NA	NA	NA	NA
16P042	No_depletion	HTLV-1ACoI-L	Week_05	176.433	1.82338	31.5799	0.93137	83.6412	59.3882	43.9577	138.724	1.24105	33.791	50.1716	128.148	0.73035	1.34676	0.05677	51.2671	0.06088	0.08391	1.83496	106.325	0.24138	5.63532	6.43932	117.055	81.2819	113.843	10.8228	75.1782	178.066	72.2985	0.0111	1.27015	2.11186	0.10296	18.4562	1963.22	30.0343	NA	NA	NA	NA	NA	NA	NA	NA
16P042	No_depletion	HTLV-1ACoI-L	Week_12	164.756	2.25027	33.2588	1.55891	109.151	123.397	83.3438	440.565	2.20191	64.8627	28.9341	89.5175	1.03685	2.76013	0.2509	46.2403	0.08119	0.04143	1.02588	99.4947	0.27477	5.23275	16.2469	117.725	155.984	108.493	13.5726	76.5056	210.126	72.118	0.05048	3.65561	2.76155	0.16355	18.472	1674.57	59.7548	0.15409	0.00334	0.13644	0.159	0.01406	0.01315	0.64351	0.03553
16P042	No_depletion	HTLV-1ACoI-L	Week_21	126.757	1.32505	22.6943	1.33131	102.166	115.734	53.6914	186.863	1.47465	54.0262	24.7912	79.2724	0.41286	2.09968	0.25296	35.2906	0.0364	0.7822	1.73946	87.8852	0.35119	4.92905	10.504	94.5393	160.56	73.7447	11.6486	79.7054	156.412	65.1058	0.08184	1.42141	2.15539	0.21388	14.6981	1409.89	43.6434	0.13093	NA	0.17304	0.15292	0.01897	0.01323	0.27387	0.03594
TMN	Triple_depletion	HTLV-1ACoI-L	Baseline	134.526	0.89697	22.2195	0.8846	56.6616	40.5463	79.1389	62.7685	1.24126	18.0942	8.83888	47.3984	0.89735	0.9479	0.15147	39.9756	0.16712	0.41045	1.14557	66.7573	0.17934	5.54954	4.48552	94.1863	58.0168	100.953	13.5885	77.0715	168.895	72.178	0.11123	4.71146	12.8396	0.21386	28.335	1540.07	133.007	NA	NA	NA	NA	NA	NA	NA	NA
TMN	Triple_depletion	HTLV-1ACoI-L	Week_05	150.288	1.97768	41.0709	0.73462	33.1102	26.6408	38.3393	87.8643	1.56977	28.2145	15.4151	24.2089	4.05078	1.99413	0.05935	58.6994	0.1144	0.66845	1.60252	76.4612	0.29027	6.08277	4.97528	99.1604	78.994	110.257	21.0655	52.4154	168.608	82.9141	0.10148	3.1132	19.8738	0.31738	27.4902	1092.85	124.589	NA	NA	NA	NA	NA	NA	NA	NA
TMN	Triple_depletion	HTLV-1ACoI-L	Week_12	346.257	2.59579	41.6451	1.88809	181.857	286.587	135.173	60.4845	2.58694	68.9969	550.901	63.5286	1.09155	1.35283	0.23765	118.755	0.15088	1.16603	2.18761	96.5679	0.25195	4.13162	6.55877	123.563	130.182	100.63	14.0326	54.6422	222.958	75.2556	0.14718	5.58826	14.8931	0.45987	75.6492	1648.48	165.046	0.03245	0.00307	0.05095	0.25969	0.00647	0.01263	NA	0.03288
TMN	Triple_depletion	HTLV-1ACoI-L	Week_21	166.41	1.09595	24.8536	1.225	93.6437	82.1847	66.7368	156.094	1.27994	41.9447	23.9953	62.2638	3.91512	2.15257	0.25468	55.6216	0.03671	0.32603	1.31232	55.6558	0.13847	4.51149	12.3266	87.9351	156.093	98.5526	12.8371	52.2351	168.229	65.6364	0.17419	5.72822	14.3395	0.17259	22.8674	1473.86	129.396	NA	NA	0.00562	0.15579	0.00687	0.0133	0.00318	0.03629
DG8Z	Triple_depletion	HTLV-1ACoI-L	Baseline	142.643	2.25336	40.8267	0.70814	76.7729	32.6088	18.199	19.5589	0.95369	18.1171	8.09503	27.6865	2.08068	0.17253	0.0266	40.8901	0.06694	0.32638	0.96814	101.924	0.20864	3.8566	1.6496	106.963	74.9844	200.113	12.6193	61.402	219.135	87.6509	0.04644	2.53683	3.77884	0.10913	15.9095	1346.01	44.1896	NA	NA	NA	NA	NA	NA	NA	NA
DG8Z	Triple_depletion	HTLV-1ACoI-L	Week_05	157.14	1.87859	38.797	1.04572	36.0284	26.2818	37.1244	148.208	10.7646	138.238	71.3141	39.4635	7.48848	0.34125	1.20123	43.8501	0.09865	1.01093	2.34099	123.054	0.25623	6.12416	8.44306	100.169	140.811	202.933	20.7464	70.473	219.401	101.628	0.07704	3.40703	5.51813	1.51313	89.3818	901.511	39.4497	NA	NA	NA	NA	NA	NA	NA	NA
DG8Z	Triple_depletion	HTLV-1ACoI-L	Week_12	257.196	2.00113	32.7317	1.28942	88.2471	77.8019	42.2696	208.868	2.11937	48.1972	128.52	47.3686	10.0375	0.3246	0.62755	83.9906	0.05304	0.73201	2.44371	139.862	0.30274	11.4445	3.91553	136.546	140.269	248.504	8.67969	74.7416	270.033	92.8714	0.03227	2.04724	3.69921	2.0764	271.309	954.12	42.2279	0.04922	0.00463	0.00811	0.52709	0.02845	0.01573	NA	0.04908
DG8Z	Triple_depletion	HTLV-1ACoI-L	Week_21	134.215	1.52958	30.389	1.00829	80.3232	58.988	27.9227	69.7518	1.57136	48.9339	15.5212	52.6016	2.05188	0.23039	0.823	50.4022	0.02628	0.90802	1.31601	99.2202	0.33983	4.97891	2.9639	131.099	85.7764	205.079	9.787	79.725	256.082	86.9816	0.07233	2.4495	3.08484	0.08349	18.043	963.027	45.2068	0.04636	NA	0.01592	0.12535	0.01492	0.01093	0.00294	NA
DGX3	Triple_depletion	HTLV-1ACoI-L	Baseline	246.149	1.98503	32.7187	0.92222	53.0531	42.3173	27.1393	61.1482	2.10328	47.4144	14.7335	44.4639	2.80002	0.71523	0.35681	49.699	0.28456	0.59781	2.20273	89.7747	0.31357	6.79546	2.32631	123.046	42.1917	172.979	22.6468	57.2754	212.28	103.72	0.17983	16.9939	4.36173	0.19882	16.6234	1324.04	81.953	NA	NA	NA	NA	NA	NA	NA	NA
DGX3	Triple_depletion	HTLV-1ACoI-L	Week_05	209.728	4.52113	77.9117	1.24852	53.9703	46.3172	48.0825	105.139	3.45284	50.1059	15.652	59.2442	5.84578	0.7137	0.07084	49.6516	0.21728	1.30996	9.4767	91.9622	0.23815	6.73498	2.62049	111.254	39.9474	193.293	31.2155	68.2168	246.519	111.599	0.36874	3.8485	5.86542	0.3983	27.8413	1349.36	85.5419	NA	NA	NA	NA	NA	NA	NA	NA
DGX3	Triple_depletion	HTLV-1ACoI-L	Week_12	384.236	6.31309	91.1134	2.48176	61.2015	174.105	51.4361	113.989	16.9078	140.382	41.3907	72.9027	5.28598	1.28541	0.1389	52.8301	0.48187	1.74221	3.80265	98.7176	0.18067	7.06945	3.91117	102.194	111.029	194.634	28.7763	66.579	270.105	85.9786	0.11547	6.29885	4.51185	0.28372	31.5931	950.897	98.5451	0.11705	NA	0.12546	0.15444	0.00404	0.00861	NA	0.01403
DGX3	Triple_depletion	HTLV-1ACoI-L	Week_21	181.502	1.96162	34.7026	1.64138	66.5089	75.5997	49.1488	220.145	3.3372	81.5789	33.6725	74.1691	2.77859	1.25854	0.31015	57.0566	0.24567	1.10384	3.79515	94.0344	0.21034	5.86631	9.17762	108.872	79.4112	138.981	18.6908	71.4388	242.419	87.5044	0.08698	5.7049	3.07617	0.2389	22.3785	1124.31	77.292	NA	0.00449	0.10021	0.34055	0.00819	0.01546	NA	NA
DG8i	Triple_depletion	HTLV-1ACoI-L	Baseline	233.625	1.65622	31.64	0.86094	69.4408	28.2398	27.8919	12.4974	1.08574	35.737	21.9166	28.6388	3.03711	0.29408	4.22799	58.4265	1.10493	2.00839	4.66877	126.249	0.23337	2.21625	1.0209	96.7052	52.2094	131.772	13.6476	51.7418	218.11	90.0114	0.25499	3.24013	2.51769	0.30792	12.5407	865.539	53.4924	NA	NA	NA	NA	NA	NA	NA	NA
DG8i	Triple_depletion	HTLV-1ACoI-L	Week_05	220.179	1.42929	24.5103	1.17114	55.8182	45.4784	52.6613	63.4077	1.77668	65.5235	29.7188	25.3607	6.8832	0.96244	4.67503	47.592	2.30487	5.0386	9.83911	94.9164	0.27912	4.93666	3.34222	111.481	70.6165	160.619	15.1212	77.9821	324.256	86.8201	0.17722	2.3834	2.88927	0.31138	20.0687	740.399	77.9427	NA	NA	NA	NA	NA	NA	NA	NA
DG8i	Triple_depletion	HTLV-1ACoI-L	Week_12	276.033	2.36674	40.0294	1.96984	85.1886	112.049	67.236	95.6487	2.7112	66.8625	19.632	45.8676	2.61644	1.32363	3.19863	55.2536	2.76681	13.334	7.96435	84.1783	0.36909	6.46133	4.41021	118.007	110.23	137.335	15.1206	77.6146	314.552	80.3946	0.44115	4.02262	2.93041	0.26667	20.3021	684.75	108.47	NA	NA	0.00697	0.17197	0.02328	0.01462	NA	0.04316
DG8i	Triple_depletion	HTLV-1ACoI-L	Week_21	297.832	1.99734	32.0687	2.0899	108.559	236.18	89.294	183.977	1.4147	94.4857	194.629	73.5074	1.09036	2.07735	28.7959	77.5698	1.4236	5.61704	5.57484	114.043	0.28245	4.42154	14.4463	127.012	220.229	110.963	13.3375	95.9573	292.098	87.1797	0.17404	1.12363	1.58165	0.70417	41.5538	978.741	98.4837	0.02963	0.00512	0.00914	0.107	0.00895	0.01671	0.02119	0.05447
15P044	Triple_depletion	HTLV-1A_WT	Baseline	183.169	1.43099	28.8437	0.69106	36.2331	41.4971	32.1162	55.1232	2.51745	42.8041	13.3654	45.9611	11.6503	5.79828	44.9691	42.5469	0.03584	0.22204	2.68439	109.47	0.30325	4.48867	6.57846	102.421	86.0491	117.971	14.6894	93.8839	292.726	91.7282	0.10371	2.54184	3.01728	0.26695	18.8957	1524.25	63.3366	NA	NA	NA	NA	NA	NA	NA	NA
15P044	Triple_depletion	HTLV-1A_WT	Week_05	169.418	1.01031	21.1139	0.7944	33.1044	36.6818	28.5914	24.4376	2.53033	39.0533	18.3063	37.2813	3.52707	3.22247	35.592	31.6464	0.0183	0.43271	4.87681	87.2192	0.16511	5.66692	5.27788	82.5672	109.508	96.497	15.1461	71.8083	236.745	81.0884	0.07118	1.16195	2.05431	0.72321	29.5585	1320.08	46.1157	NA	NA	NA	NA	NA	NA	NA	NA
15P044	Triple_depletion	HTLV-1A_WT	Week_12	239.63	1.73835	28.8038	1.53858	72.1331	106.246	81.2433	197.781	4.99626	88.4234	130.879	96.6145	4.92745	8.15626	16.8055	78.1995	0.04698	0.51173	3.46092	134.889	0.18277	5.23122	26.3422	97.4821	211.771	113.656	15.5491	91.0468	322.065	97.9599	0.15303	0.51896	2.37971	1.25707	90.496	1279.51	77.7254	0.04904	NA	0.02726	0.96452	0.00824	0.01554	NA	0.04808
15P044	Triple_depletion	HTLV-1A_WT	Week_21	226.9	1.84162	31.7362	1.72816	72.6287	142.016	68.6043	52.8331	4.43217	90.5514	30.5562	89.692	6.9954	5.2125	19.8879	36.4696	0.01861	3.04368	2.23764	110.068	0.10625	5.68718	11.703	93.6479	195.107	131.576	15.236	105.294	334.554	75.403	0.08187	3.03685	2.28116	0.81678	32.275	1596.86	83.1541	0.01162	NA	0.03325	0.13951	0.00435	0.00912	NA	0.01625
18C266	Triple_depletion	HTLV-1A_WT	Baseline	260.67	1.92016	36.9142	0.7588	55.8663	28.5512	27.1405	227.373	0.59134	25.3923	9.34984	85.5686	5.24616	2.36793	0.02511	56.6114	1.34404	12.9862	10.0435	93.014	0.26392	7.8242	3.78216	131.337	162.865	131	19.5841	74.0974	274.807	110.485	0.13871	8.69773	5.25855	0.17457	16.9808	1998.56	78.4888	NA	NA	NA	NA	NA	NA	NA	NA
18C266	Triple_depletion	HTLV-1A_WT	Week_05	296.805	2.64331	45.7171	1.23362	83.1863	64.4981	25.3227	88.6078	3.60233	88.6985	48.6795	40.4354	1.97141	1.02619	0.03316	26.9129	1.30058	5.35563	4.79248	107.607	0.30957	7.69153	5.12011	122.62	249.263	123.456	18.5097	43.4022	206.355	90.3565	0.0177	2.03783	3.38441	0.38315	21.8744	1964.95	67.4224	NA	NA	NA	NA	NA	NA	NA	NA
18C266	Triple_depletion	HTLV-1A_WT	Week_12	191.575	2.50896	42.8997	1.71845	124.603	62.3462	29.5002	425.208	1.86035	45.7882	39.4492	100.186	2.48817	3.03478	0.18819	45.8155	1.64261	7.75371	6.09629	91.0956	0.36436	8.33131	25.3586	122.506	367.509	108.856	9.96305	62.6007	250.587	73.2784	0.01501	2.69067	2.57446	0.46068	32.5089	1292.86	100.985	NA	NA	0.01348	0.15005	0.00527	0.01064	NA	0.02323
18C266	Triple_depletion	HTLV-1A_WT	Week_21	225.862	1.8221	30.8914	1.86952	111.261	130.369	43.8871	160.035	1.87084	66.0979	28.4721	100.863	1.28189	1.01632	0.24353	38.3116	1.04627	6.45874	3.48351	77.8213	0.37	5.57132	9.83675	129.28	200.835	127.394	14.8282	83.295	276.224	81.1487	0.18944	3.26334	2.88338	0.32962	20.508	2637.39	118.794	0.01636	NA	0.01059	0.12901	0.00661	NA	0.00949	0.03405
17P008	Triple_depletion	HTLV-1A_WT	Baseline	156.205	0.89148	23.7602	0.71875	27.4308	20.1816	22.6683	145.918	0.75852	25.0141	9.64548	69.8584	4.83388	1.04967	0.04064	38.5718	0.26907	1.80967	1.86168	100.292	0.36631	3.77563	3.54431	102.141	49.1655	100.768	14.3339	57.809	208.1	71.5121	0.1799	18.3152	5.07245	0.05755	15.5814	978.211	69.3136	NA	NA	NA	NA	NA	NA	NA	NA
17P008	Triple_depletion	HTLV-1A_WT	Week_05	173.747	2.23858	55.4431	1.37893	38.8805	16.5646	32.2591	63.4073	2.65085	50.2632	28.9068	36.2302	2.63053	1.00659	0.02805	35.7066	0.83567	1.7666	3.37432	127.966	0.07207	7.57281	3.99456	115.665	114.563	101.624	19.5884	43.4484	248.845	75.006	0.0083	1.18829	5.4737	0.31351	30.0608	1756.98	72.6347	NA	NA	NA	NA	NA	NA	NA	NA
17P008	Triple_depletion	HTLV-1A_WT	Week_12	161.612	2.48044	57.6225	2.12605	77.3411	60.4999	42.7	302.982	2.04035	70.1133	30.887	108.001	1.4934	2.64368	0.22789	38.6784	0.27246	2.03027	2.31804	103.575	0.0418	5.16327	25.1097	109.386	173.842	91.0623	14.6801	52.8704	233.231	68.2061	0.02141	26.9513	3.39303	0.27322	23.7553	1006.76	90.5418	0.22123	NA	0.00454	0.16247	0.00623	NA	NA	0.03095
17P008	Triple_depletion	HTLV-1A_WT	Week_21	236.275	2.18992	49.1884	2.74793	81.3019	139.716	59.437	169.646	2.59046	92.8933	55.7211	94.0817	2.66746	1.2276	0.34911	36.8688	0.25237	3.50978	2.77503	94.2028	0.74386	3.29767	27.0601	148.388	172.264	109.564	13.8543	106.589	227.385	101.435	0.07629	31.8014	3.82856	0.30571	19.271	2700.51	123.703	0.07378	NA	0.01072	0.19494	0.01061	0.01696	0.02041	0.05581
17P062	Triple_depletion	HTLV-1A_WT	Baseline	172.934	0.92279	19.8963	0.79398	19.2847	25.0697	24.3603	35.0461	1.11958	29.0148	112.664	15.0772	0.90901	1.36345	0.03559	41.1196	0.77118	0.51812	3.7662	105.282	0.14157	3.12103	1.80413	93.3148	30.9333	80.9287	12.4342	63.6936	226.865	73.6987	0.29261	0.53583	3.8856	0.08339	14.5687	1143.87	44.2076	NA	NA	NA	NA	NA	NA	NA	NA
17P062	Triple_depletion	HTLV-1A_WT	Week_05	150.27	2.09075	42.5262	1.77016	79.8955	33.4515	51.1198	104.725	2.05146	38.4938	43.0224	89.0237	2.3974	1.21103	0.00739	34.1023	3.61739	4.74729	5.311	83.2211	0.21839	8.8881	8.0672	108.411	98.9209	84.7073	24.6816	41.8284	182.353	85.5997	0.07259	NA	3.24495	1.0992	43.9264	1003.24	129.187	NA	NA	NA	NA	NA	NA	NA	NA
17P062	Triple_depletion	HTLV-1A_WT	Week_12	149.927	1.59637	28.5767	1.91786	111.027	54.3903	54.9692	185.66	2.27692	46.7546	43.1486	88.531	2.98902	2.64732	0.22773	42.2674	2.98083	6.52144	4.67134	85.8515	0.22799	7.97869	14.6145	98.5465	242.786	81.8016	14.9627	40.0307	185.073	92.1631	0.02005	NA	2.45087	1.44531	38.3006	1266.12	105.428	NA	0.00287	0.00454	0.2075	0.03343	0.01223	NA	0.03091
17P062	Triple_depletion	HTLV-1A_WT	Week_21	123.184	0.84297	21.9494	1.76687	105.217	93.6498	87.5737	142.214	2.28221	55.4272	31.6237	74.0009	3.29599	1.00335	0.26271	27.4937	2.2332	16.6283	2.93291	68.6525	0.09024	5.60048	10.2489	111.438	89.9447	53.4957	11.8279	56.0629	157.193	62.0194	0.02694	NA	1.66366	0.37077	13.626	1921.71	108.239	NA	0.00357	0.00594	0.19161	0.00706	0.01361	NA	0.03791
17P039	Triple_depletion	HTLV-1A_WT	Baseline	316.5	13.5606	203.034	1.77721	117.313	84.8359	27.1942	1129.49	2.0325	51.3209	32.7238	103.074	8.3329	10.7891	0.02147	46.5224	1.02649	3.90869	4.56498	109.833	0.32586	6.30177	42.9737	139.69	552.841	138.611	23.3409	71.5517	254.826	101.256	0.16271	4.67774	4.85224	0.15994	27.004	2079.56	88.1465	NA	NA	NA	NA	NA	NA	NA	NA
17P039	Triple_depletion	HTLV-1A_WT	Week_05	303.538	29.9467	747.619	1.47388	143.876	63.5717	30.6202	110.349	2.32689	48.1967	46.3524	61.2413	1.2059	5.41471	0.07742	42.6387	1.24484	3.55043	2.82621	82.9419	0.31811	6.04028	31.7897	122.43	454.616	136.936	19.1335	46.9238	237.386	83.7407	0.07353	1.87758	4.26669	0.77758	30.2647	1458.98	69.2805	NA	NA	NA	NA	NA	NA	NA	NA
17P039	Triple_depletion	HTLV-1A_WT	Week_12	317.759	24.3633	511.194	2.41247	154.503	157.188	34.0261	494.924	2.76858	84.723	66.7508	138.272	9.07662	11.3899	0.2546	45.5047	1.7466	4.94347	6.64641	88.8267	0.10288	5.1034	243.785	130.196	589.405	131.627	18.0553	60.597	253.613	96.0435	0.0875	1.46883	3.36271	0.60023	35.6707	1268.45	92.8243	0.01498	0.00341	0.01061	0.43151	0.00687	0.01329	NA	NA
17P039	Triple_depletion	HTLV-1A_WT	Week_21	192.085	13.7667	213.326	1.4829	133.963	162.229	31.8384	602.029	1.50749	56.5806	50.4149	136.232	1.22372	6.96049	0.28247	28.0986	1.10829	8.77593	5.53174	65.7175	0.12317	2.98258	79.9035	89.1644	389.844	73.0793	15.1918	56.5912	160.643	71.1271	0.0472	0.1586	2.29316	0.2526	15.5369	1317.2	75.3605	0.0171	0.00396	0.00673	0.24855	0.00753	0.01438	0.0335	0.04193
*Animals listed are from a previous study (Gutowska et al. 2024) or reported here.
ND=not determined
NA=below detection
