# Supplementary material for: Development and optimization of human T-cell leukemia virus-specific antibody-dependent cell-mediated cytotoxicity (ADCC) assay directed to the envelope protein
Source: J Virol. 2025 Mar 28;99(5):e02268-24. doi: 10.1128/jvi.02268-24 (PMC12090781; doi:10.1128/jvi.02268-24)
Supplement: Tables S3 to S7 — ADCC activity, antibody titers, and cell populations for Fig. 1 to 5. [file jvi.02268-24-s0005.xlsx]

## Sheet: Table S3 - Figure 1 data
Table S3. ADCC in HTLV-1 Transformed cells for Figure 1
Figure 1a				Figure 1b
	Env	IgG			Env	IgG
MT2	19.0424	17.6398		MT2	19.8361	18.5123
	Env	IgG			Env	IgG
IgG	18.7831	18.1941		IgG	19.0542	18.6777

## Sheet: Table S4- Figure 2 data
Table S4. ADCC Activity and Antibody Titers for Figure 2
Figure 2b				Figure 2d			Figure 2e				Figure 2f
antibody ug/well	ENV-1a	ENV-1b			Antibody activity			Antibody activity				Antibody titer
1	28.3467	22.413		P1	136.699			Patient	BG			Patient	BG
0.1	31.4036	23.7241		P2	157.016		P1	136.699	20		P1	1000000	10
0.01	36.9313	22.5644		P3	121.292		P2	157.016	20		P2	10000000	10
0.001	36.8544	24.0525		P4	118.828		P3	121.292	20		P3	10000000	10
0.0001	34.6131	22.6898		P5	97.8791		P4	118.828	20		P4	1000000	10
1e-05	29.5275	22.6642		P6	104.539		P5	97.8791	20		P5	1000000	10
1e-06	28.9883	22.2001		P7	101.049		P6	104.539	20		P6	10000000	10
				P8	76.6028		P7	101.049	20		P7	1000000	10
				P9	127.926		P8	76.6028	20		P8	10000000	10
				P10	128.781		P9	127.926	20		P9	10000000	10
				P11	113.501		P10	128.781	20		P10	1000000	10
				P12	107.504		P11	113.501	20		P11	100000	10
				P13	87.7596		P12	107.504	20		P12	100000	10
				ND1	5.58349		P13	87.7596	20		P13	10000	10
				ND2	13.4861
				mAB	100

## Sheet: Table S5 - Figure 3 data
Table S5. ADCC Activity and antibody titers for Figure 3
Figure 3a			Figure 3b				Figure 3c				Figure 3d				Figure 3e
Animal ID	ADCC activity			Animal	BG			Animal	BG			p24Gag titer	ADCC Titer			ENV Titer	ADCC killing
ZM32	61.2449		ZM32	61.24	20		ZM32	1000000	10		ZM32	3200	1000000		ZM32	4096	61.2449
ZN01	57.2503		ZN01	57.25	20		ZN01	1000000	10		ZN01	3200	1000000		ZN01	256	57.2503
ZN36	85.8592		ZN36	85.86	20		ZN36	100000	10		ZN36	800	100000		ZN36	4096	85.8592
H28P	50.7944		H28P	50.79	20		H28P	1000	10		H28P	50	1000		H28P	4	50.7944
17P062	114.517		17P062	114.52	20		17P062	1000	10		17P062	1000	1000		17P062	1024	114.517
17P008	54.9591		17P008	54.96	20		17P008	10000	10		17P008	1000	10000		17P008	256	54.9591
18C266	55.7955		18C266	55.8	20		18C266	100000	10		18C266	1000	100000		18C266	256	55.7955
15P044	21.3312		17P049	23.0075	20		17P049	1000000	10		17P049	3200	1000000		17P049	256	69.6792
17P049	69.6792		17P030	23.5065	20		17P030	1000000	10		17P030	800	1000000		17P030	256	81.2395
17P030	81.2395		M906	26.91	20		M906	10000	10
mAb	100		M905	69.68	20		M905	10000	10
ZN19	20		M897	81.24	20		M897	100000	10
M906	26.91		M893	29.74	20		M893	10000	10
M905	37.94
M897	37.59
M893	29.74

## Sheet: Table S6 - Figure 4 data
Table S6. ADCC Activity and Titer for Figure 4
Figure 4b					Figure 4c					Figure 4d					Figure 4e
	Week 5	Week12	Week21			TD-WT	TD-AC01-L	ND-AC01-L			TD-WT	TD-AC01-L	ND-AC01-L			TD-WT	TD-AC01-L	ND-AC01-L
15P044	23.7088	23.574	23.4788		15P044	23.7088				15P044	23.574				15P044	23.4788
18C266	25.0741	24.218	28.324		18C266	25.0741				18C266	24.218				18C266	28.324
17P008	22.2027	25.7809	24.507		17P008	22.2027				17P008	25.7809				17P008	24.507
17P062	24.0794	22.6751	23.9318		17P062	24.0794				17P062	22.6751				17P062	23.9318
17P039	23.6065	22.8557	23.1595		17P039	23.6065				17P039	22.8557				17P039	23.1595
TMN	40.3879	35.4183	35.6523		TMN		40.3879			TMN		35.4183			TMN		35.6523
DG8Z	25.8021	21.6209	24.5359		DG8Z		25.8021			DG8Z		21.6209			DG8Z		24.5359
DGX3	30.3338	28.1679	29.8447		DGX3		30.3338			DGX3		28.1679			DGX3		29.8447
DG8i	25.5765	23.8486	25.6839		DG8i		25.5765			DG8i		23.8486			DG8i		25.6839
TKM	21.6938	24.7534	26.6634		TKM			21.6938		TKM			24.7534		TKM			26.6634
TiT	25.6312	28.3499	28.1194		TiT			25.6312		TiT			28.3499		TiT			28.1194
DGM9	24.9523	25.7864	24.6885		DGM9			24.9523		DGM9			25.7864		DGM9			24.6885
16P042	22.9246	22.6625	23.9453		16P042			22.9246		16P042			22.6625		16P042			23.9453
Figure 4f					Figure 4g					Figure 4h					Figure 4i
	Week 5	Week12	Week21			TD-WT	TD-AC01-L	ND-AC01-L			TD-WT	TD-AC01-L	ND-AC01-L			TD-WT	TD-AC01-L	ND-AC01-L
15P044	1000000	1000000	10000000		15P044	1000000				15P044	1000000				15P044	10000000
18C266	1000000	1000000	10000000		18C266	1000000				18C266	1000000				18C266	10000000
17P008	100	1000000	10000000		17P008	100				17P008	1000000				17P008	10000000
17P062	10000	100000	100000		17P062	10000				17P062	100000				17P062	100000
17P039	100000	100000	100000		17P039	100000				17P039	100000				17P039	100000
TMN	100000	100000	1000000		TMN		100000			TMN		100000			TMN		1000000
DG8Z	1000	1000	1000000		DG8Z		1000			DG8Z		1000			DG8Z		1000000
DGX3	10000000	10000000	10000000		DGX3		10000000			DGX3		10000000			DGX3		10000000
DG8i	10000000	10000000	10000000		DG8i		10000000			DG8i		10000000			DG8i		10000000
TKM	10000000	10000000	10000000		TKM			10000000		TKM			10000000		TKM			10000000
TiT	1000000	10000000	10000000		TiT			1000000		TiT			10000000		TiT			10000000
DGM9	10000	10000	10000000		DGM9			10000		DGM9			10000		DGM9			10000000
16P042	100	100	100		16P042			100		16P042			100		16P042			100

## Sheet: Table S7 - Figure 5 data
Table S7. ADCC Titer and cell populations for Figure 5
Figure 5a				Figure 5b				Figure 5c				Figure 5d
	ADCC Titer	monocyte			ADCC Titer	classical			ADCC Titer	FLT3LG			ADCC Titer	IL17F
15P044	1000000	20.8		15P044	1000000	17.4		15P044	1000000	96.497		15P044	1000000	4.87681
18C266	1000000	11.8		18C266	1000000	9.75		18C266	1000000	123.456		18C266	1000000	4.79248
17P008	100	21.5		17P008	100	18.6		17P008	100	101.624		17P008	100	3.37432
17P062	10000	28		17P062	10000	25.1		17P062	10000	84.7073		17P062	10000	5.311
17P039	100000	15.7		17P039	100000	14		17P039	100000	136.936		17P039	100000	2.82621
TMN	100000	11.1		TMN	100000	9.18		TMN	100000	110.257		TMN	100000	1.60252
DG8Z	1000	13.4		DG8Z	1000	9.29		DG8Z	1000	202.933		DG8Z	1000	2.34099
DGX3	10000000	9.48		DGX3	10000000	7.7		DGX3	10000000	193.293		DGX3	10000000	9.4767
DG8i	10000000	4.9		DG8i	10000000	2.46		DG8i	10000000	160.619		DG8i	10000000	9.83911
TKM	10000000	7.96		TKM	10000000	6.04		TKM	10000000	154.372		TKM	10000000	1.71184
TiT	1000000	7.31		TiT	1000000	5.7		TiT	1000000	106.722		TiT	1000000	1.01399
DGM9	10000	15.7		DGM9	10000	13.5		DGM9	10000	101.785		DGM9	10000	2.0227
16P042	100	9.59		16P042	100	7.9		16P042	100	113.843		16P042	100	1.83496
Figure 5e				Figure 5f				Figure 5g
	ADCC Titer	lymphocyte count			Killing	lymphocyte count			Killing	CD4 count
15P044	1000000	1659		15P044	23.574	1659		15P044	23.574	550
18C266	1000000	3432		18C266	24.218	3432		18C266	24.218	1340
17P008	1000000	2760		17P008	25.7809	2760		17P008	25.7809	1012
17P062	100000	2445		17P062	22.6751	2445		17P062	22.6751	754
17P039	100000	2346		17P039	22.8557	2346		17P039	22.8557	1006
TMN	100000	4350		TMN	35.4183	4350		TMN	35.4183	2099
DG8Z	1000	3553		DG8Z	21.6209	3553		DG8Z	21.6209	1683
DGX3	10000000	4142		DGX3	28.1679	4142		DGX3	28.1679	1712
DG8i	10000000	4233		DG8i	23.8486	4233		DG8i	23.8486	1798
TKM	10000000	3599		TKM	24.7534	3599		TKM	24.7534	1498
TiT	10000000	4012		TiT	28.3499	4012		TiT	28.3499	1454
DGM9	10000	3002		DGM9	25.7864	3002		DGM9	25.7864	1100
16P042	100	2420		16P042	22.6625	2420		16P042	22.6625	825
