# Supplementary material for: Development and optimization of human T-cell leukemia virus-specific antibody-dependent cell-mediated cytotoxicity (ADCC) assay directed to the envelope protein
Source: J Virol. 2025 Mar 28;99(5):e02268-24. doi: 10.1128/jvi.02268-24 (PMC12090781; doi:10.1128/jvi.02268-24)
Supplement: Table S8 — HTLV-1 proviral load. [file jvi.02268-24-s0006.xlsx]

## Sheet: Sheet1
Table S8. HTLV-1 Proviral Load.
Cell line	Genomes	HTLV	PVL (copies/cell)
THP-I	9954.58	0	0
C91PL	13471	269476	20
MT2	5612.54	65688.9	11.7
729	4505.23	0	0
729 D26	7740.32	71758.3	9.3
